# Supplementary material for: Preliminary Insights into the Non-Volatile Constituents of Commiphora ornifolia (Balf.f.) J.B.Gillett Oleogum Resin from Socotra Island
Source: Plants (Basel). 2025 Sep 28;14(19):2999. doi: 10.3390/plants14192999 (PMC12526202; doi:10.3390/plants14192999)
Supplement: Supplementary file 1 [file plants-14-02999-s001.zip]

Archive with 1 entries (1 files):
- plants-3874531-supplementary.pdf
